# Supplementary material for: In Vitro Doxorubicin Delivery Using TPP–Folate-Dendrimer-Functionalized Gold Nanoclusters
Source: Pharmaceuticals (Basel). 2026 Apr 2;19(4):572. doi: 10.3390/ph19040572 (PMC13118594; doi:10.3390/ph19040572)
Supplement: Supplementary file 1 [file pharmaceuticals-19-00572-s001.zip]

Archive with 1 entries (1 files):
- pharmaceuticals-4186448-supplementary.pdf
